# Supplementary material for: Antimicrobial Activity of Origanum vulgare Essential Oil against Staphylococcus aureus and Escherichia coli
Source: Pharmaceuticals (Basel). 2024 Oct 25;17(11):1430. doi: 10.3390/ph17111430 (PMC11597097; doi:10.3390/ph17111430)
Supplement: Supplementary file 1 [file pharmaceuticals-17-01430-s001.zip]

Archive with 1 entries (1 files):
- pharmaceuticals-3148887-supplementary.pdf
